# Supplementary material for: Detrimental effects of branched-chain amino acids in glucose tolerance can be attributed to valine induced glucotoxicity in skeletal muscle
Source: Nutr Diabetes. 2022 Apr 13;12:20. doi: 10.1038/s41387-022-00200-8 (PMC9008040; doi:10.1038/s41387-022-00200-8)
Supplement: Supplementary file 5 — Supplementary Table 1 [file 41387_2022_200_MOESM5_ESM.xlsx]

## Sheet: Supp Table 1
	Primer	Primer sequence (5'→3')
	Acss2	f	TGTGTGATGGCCATACCTTC
		r	GTAGTCTGGTGTGGCAATGG
	Atf4	f	GGAATGGCCGGCTATGG
		r	TCCCGGAAAAGGCATCCT
	B2m	f	CCCCACTGAGACTGATACATACGC
		r	AGAAACTGGATTTGTAATTAAGCAGGTTC
	Bcat2	f	CGCCTCTGCCTGCCAGACTT
		r	GCCGCACGTAGAGGCTCGTT
	Bckdhb	f	AGCTATTGCGGAAATCCAGTTT
		r	ACAGTTGAAAAGATCACCTGAGC
	Bckdk	f	GCCCGGTTCCCCTTCAT
		r	TGTGGCTCTCATGGCATTCTT
	Cd36	f	CCAAGCTATTGCGACATGAT
		r	ACAGCGTAGATAGACCTGCAAA
	Cpt1a	f	CCAAACCCACCAGGCTACA
		r	GCACTGCTTAGGGATGTCTCTATG
	Elovl6	f	TGCAGGAAAACTGGAAGAAGTCT
		r	AGCGGCTTCCGAAGTTCAA
	Fads1	f	CTCGTGATCGACCGGAAGGT
		r	CCACAAAAGGATCCGTGGCAT
	Fasn	f	TTGATGATTCAGGGAGTGGA
		r	TTACACCTTGCTCCTTGCTG
	Fatp3	f	AGGACAAGCTGCTGAAGGAT
		r	TGTCTCCAGTACGATCGTGG
	Fatp4	f	CTCAGCAGGAAACATCGTGG
		r	ACAGTCATGCCGTGGAGTAA
	Glut1	f	CGGGTATCAATGCTGTGTTC
		r	GTCCAGCTCGCTCTACAACA
	Glut4	f	CTATGCTGGCCAACAATGTC
		r	CCCTGATGTTAGCCCTGAGT
	Hadha	f	TGCATTTGCCGCAGCTTTAC
		r	GTTGGCCCAGATTTCGTTCA
	Hibadh	f	GCAGCGGTGTGTTCTAGGTC
		r	ACACGTCATAGAGGATGAGTGG
	Hibch	f	GTGGAGGCGTCATAACGCTA
		r	AGGAATGTGTCAGGGTCTTGT
	Hprt	f	CAGTCCCAGCGTCGTGATTA
		r	AGCAAGTCTTTCAGTCCTGTC
	Mut1	f	GCACACTGCCAGACATCG
		r	TGCAGTGCGGACAATGTTAT
	Pccb	f	GAGAAGTTCGCCAACCCTTT
		r	TCCGAGCACGAGTAGAGGAT
	Ppara	f	ATTCGGCTGAAGCTGGTGTA
		r	AAGCGAATTGCATTGTGTGA
	Pparg	f	TGCCAAAAATATCCCTGGTT
		r	GGCGGTCTCCACTGAGAATA
	Ppm1k	f	ATGTTATCAGCGGCCTTCATTAC
		r	GTGGAGAAGTAGCAGGCAGG
	Scd1	f	AGAGAGAGAGGTAGCCATATC
		r	TCAAATCTCACTAATCTCTGG
	Slc3a2	f	CAAAGTGCCAAGAAAAAGAGC
		r	CTGAGCAGGGAGGAACCAC
	Srebf1	f	GAGGATAGCCAGGTCAAAGC
		r	AGGATTGCAGGTCAGACACA
	Trib3	f	TCAAGCTGCGTCTTGTC
		r	AGCTGAGTATCTCTGGTCCCACGTA
