# Supplementary material for: Detrimental effects of branched-chain amino acids in glucose tolerance can be attributed to valine induced glucotoxicity in skeletal muscle
Source: Nutr Diabetes. 2022 Apr 13;12:20. doi: 10.1038/s41387-022-00200-8 (PMC9008040; doi:10.1038/s41387-022-00200-8)
Supplement: Supplementary file 6 — Supplementary Table 2 [file 41387_2022_200_MOESM6_ESM.xlsx]

## Sheet: Supp Table 2
Antibody	Company	Ref. Number
AKT	Cell Signaling	9272
pAKT Ser 473	Cell Signaling	9271S
BCKDHA	Santa Cruz	sc-67200
pBCKDHA Ser293	Abcam	ab200577
CD36	R&D	MAB2519
CDH2	Cell Signaling	4061
GAPDH	Ambion	AM4300
HKI	Cell Signaling	2024
HKII	Cell Signaling	2867
IRS1	Cell Signaling	2382
pIRS1 Ser307	Cell Signaling	2381
pIRS1 Ser1101	Cell Signaling	2385
JNK2	Cell Signaling	9258
pJNK Thr183/Tyr185	Cell Signaling	9251
mTOR	Cell Signaling	4517
pMTOR Ser2448	Cell Signaling	5536
OXPHOS	Abcam	ab110413
PKCθ	Cell Signaling	13643
