# Supplementary material for: Detrimental effects of branched-chain amino acids in glucose tolerance can be attributed to valine induced glucotoxicity in skeletal muscle
Source: Nutr Diabetes. 2022 Apr 13;12:20. doi: 10.1038/s41387-022-00200-8 (PMC9008040; doi:10.1038/s41387-022-00200-8)
Supplement: Supplementary file 7 — Supplementary Table 3 [file 41387_2022_200_MOESM7_ESM.xlsx]

## Sheet: Supp Table 3
Amino Acid (µM)	LF	HF	HFMP	HFL	HFV
Threonine	221.4±9.94	207.5±9.27	216.6±9.83	205.6±13.53	152.8±4.91*#
Methionine	48.15±4.33	45.01±1.34	47.51±1.20	44.71±2.10	37.69±0.55*#
Lysine	339.9±17.20	342.4±15.67	358.0±14.73	269.6±13.84*#	264.4±8.94*#
Tryptophan	37.56±3.00	30.15±1.97	28.47±0.80	32.09±2.10	29.01±3.49
Tyrosine	57.04±5.07	63.46±2.44	66.69±2.92	64.08±4.91	63.26±5.04
Serine	151.7±5.87	170.9±7.17	149.9±7.62	167.8±10.55	146.7±5.84
Proline	57.00±3.99	60.25±1.65	68.33±4.63	59.53±2.27	62.63±1.89
Glutamic Acid	15.89±1.45	15.31±1.69	13.03±1.42	15.10±1.17	17.60±2.79
Asparagine	26.08±4.47	21.58±2.67	23.11±2.71	24.70±3.58	22.40±3.10
Arginine	60.01±5.67	69.95±3.97	60.95±3.61	62.33±3.69	60.75±5.20
